# Supplementary material for: Insulin-like Growth Factor 1 Promotes Cell Proliferation by Downregulation of G-Protein-Coupled Receptor 17 Expression via PI3K/Akt/FoxO1 Signaling in SK-N-SH Cells
Source: Int J Mol Sci. 2022 Jan 28;23(3):1513. doi: 10.3390/ijms23031513 (PMC8835821; doi:10.3390/ijms23031513)
Supplement: Supplementary file 1 [file ijms-23-01513-s001.zip]

Archive with 1 entries (1 files):
- ijms-1514223-supplementary.pdf
